# Supplementary material for: SLC12A5 promotes hepatocellular carcinoma growth and ferroptosis resistance by inducing ER stress and cystine transport changes
Source: Cancer Med. 2023 Jan 16;12(7):8526–41. doi: 10.1002/cam4.5605 (PMC10134347; doi:10.1002/cam4.5605)
Supplement: Supplementary file 8 — Table S1. [file CAM4-12-8526-s010.xlsx]

## Sheet: Sheet1
Table S1 The sgRNA used in this study
Gene name		sgRNA Sequence
SLC12A5	PCA08848	GGCCTGAGGAGGCCATCTGC
	PCA08849	GGTGAGAGTCGTCCCTACAA
	PCA08850	GTGCGAAGGGTTCCTGAATC
	PCA08851	GTCTCTGGGCCCAGAGTTTG
	PCA08852	AAACACCACAGTGGCCATGC
	PCA08853	CATGAAGGTGCCCATGCGTG
