# Supplementary material for: SLC12A5 promotes hepatocellular carcinoma growth and ferroptosis resistance by inducing ER stress and cystine transport changes
Source: Cancer Med. 2023 Jan 16;12(7):8526–41. doi: 10.1002/cam4.5605 (PMC10134347; doi:10.1002/cam4.5605)
Supplement: Supplementary file 9 — Table S2. [file CAM4-12-8526-s004.xlsx]

## Sheet: Sheet1
Table S2 The siRNA used in this study
Primers name	target sequence
SLC12A5	GGACTCATCTACAAGTACA
	GCACTCCTATCGACATGGA
	CAAGAACGTTTCCATGTTT
PNCK	GGGACATCTTAGGCTCTGT
	GGGCCAGCTATGAGTTTGA
	CGAAGATCATGGTCTCTGA
xCT	GGAAGAGATTCAAGTATTA
	CTTGCAATATGTATATCCA
	GCTGCTGCTTTCAAATGCA
