# Supplementary material for: SLC12A5 promotes hepatocellular carcinoma growth and ferroptosis resistance by inducing ER stress and cystine transport changes
Source: Cancer Med. 2023 Jan 16;12(7):8526–41. doi: 10.1002/cam4.5605 (PMC10134347; doi:10.1002/cam4.5605)
Supplement: Supplementary file 10 — Table S3. [file CAM4-12-8526-s001.xlsx]

## Sheet: Sheet1
Table S3 Reagents and resources
REAGENT or RESOURCE	SOURCE	IDENTIFIER
SLC7A11/xCT (D2M7A)	Cell Signaling Technology	Cat #12619
SLC12A5(KCC2)	Proteintech Group, Inc.	Cat #28724
GPX4	Proteintech Group, Inc.	Cat #67763
PNCK	Proteintech Group, Inc.	Cat #13712
Phospho-PI3 Kinase p85 (E3U1H)	Cell Signaling Technology	Cat #17366
Phospho-Akt (Ser473) (D9E)	Cell Signaling Technology	Cat #4060
Akt (pan) (11E7)	Cell Signaling Technology	Cat #4685
Phospho-mTOR (Ser2448) (D9C2)	Cell Signaling Technology	Cat #5536
KI67	Proteintech Group, Inc.	Cat #27309
β-Actin	Proteintech Group, Inc.	Cat #20536
GAPDH	Proteintech Group, Inc.	Cat #10494
VU0240551	TOCRIS	Cat #3888
CLP257	TOCRIS	Cat #5242
Erastin	MedChemexpress CO.	Cat #HY-15763
Ferrostatin-1	Sigma-Aldrich	Cat #SML0583
Z-VAD-fmk	MedChemexpress CO.	Cat #HY-16658B
Nec	Sigma-Aldrich	Cat #616-91-1
Necrostatin-1s	Sigma-Aldrich	Cat #N9037
BODIPY 581/591 C11	Invitrogen	Cat #D3861
Fluo-4 AM	Beyotime Biotechnology	Cat #S1060
Cell Counting Kit-8 (CCK8)	Dojindo Molecular Technologies	Cat #CK04
GraphPad Prism 8	GraphPad Software, Inc.
FlowJo_V10	FlowJo, LLC
ImageJ	NIH
SPSS 26.0	SPSS Inc.
