# Supplementary material for: SLC12A5 promotes hepatocellular carcinoma growth and ferroptosis resistance by inducing ER stress and cystine transport changes
Source: Cancer Med. 2023 Jan 16;12(7):8526–41. doi: 10.1002/cam4.5605 (PMC10134347; doi:10.1002/cam4.5605)
Supplement: Supplementary file 11 — Table S4. [file CAM4-12-8526-s008.xlsx]

## Sheet: Sheet1
Table S4 The primers used in this study
Primers name		Sequence (5’-3’ )
SLC12A5	Forward	CCTTTICIGCICCICICGCTT
	Reverse	CICICCACAAICACGCCCIT
PNCK	Forward	TCGACAGGGACATCTTAGGCT
	Reverse	CATTGAAGGCTCGCTTCCAGT
XCT	Forward	ATGCAGTGGCAGTGACCTTT
	Reverse	GGCAACAAAGATCGGAACTG
