# Supplementary material for: SLC12A5 promotes hepatocellular carcinoma growth and ferroptosis resistance by inducing ER stress and cystine transport changes
Source: Cancer Med. 2023 Jan 16;12(7):8526–41. doi: 10.1002/cam4.5605 (PMC10134347; doi:10.1002/cam4.5605)
Supplement: Supplementary file 12 — Table S5. [file CAM4-12-8526-s003.xlsx]

## Sheet: Sheet1
Table S5 Correlations of SLC12A5 expression with clinicopathological features in HCC
Characteristics of patients		NO.of patients(%)	SLC12A5 level		P value
			Low	High
		109	44	65	-
Age(year)					0.174
	<60	79	35	44
	≥60	30	9	21
Gender					0.979
	Male	72	29	43
	Female	37	15	22
HBV infection					0.54
	Absent	17	8	9
	Present	92	36	56
Cirrhosis					0.185
	Absent	39	19	20
	Present	70	25	45
AFP level(ng/ml)					<0.001
	<20	26	19	7
	≥20	83	25	58
Tumor size(cm)					0.037
	<5	44	23	21
	≥5	65	21	44
Vascular invasion					0.086
	Absent	60	27	29
	Present	49	17	36
Edmondson-Steiner grading					0.846
	Ⅰ+Ⅱ	73	29	44
	Ⅲ+Ⅳ	36	15	21
TNM tumor stage					0.04
	Ⅰ+Ⅱ	49	25	24
	Ⅲ+Ⅳ	60	19	41
HBV:Hepatitis B Virus;AFP:Alpha-fetoprotein;TNM:tumor node metastasis classification
